# Supplementary material for: Polyphenols from Maackia amurensis Heartwood Protect Neuronal Cells from Oxidative Stress and Prevent Herpetic Infection
Source: Int J Mol Sci. 2024 Apr 9;25(8):4142. doi: 10.3390/ijms25084142 (PMC11050087; doi:10.3390/ijms25084142)
Supplement: Supplementary file 1 [file ijms-25-04142-s001.zip]

Archive with 1 entries (1 files):
- ijms-2941411-supplementary.pdf
